# Supplementary material for: Identification and validation of suitable endogenous reference genes for gene expression studies in human peripheral blood
Source: BMC Med Genomics. 2009 Aug 5;2:49. doi: 10.1186/1755-8794-2-49 (PMC2736983; doi:10.1186/1755-8794-2-49)
Supplement: Additional file 1 — 100 Most Stable Genes and 10 Affy Candidate Reference Genes. Information on sheet 2 represents the 100 most stable genes including Affynetrix probe-set IDs, reference public IDs, gene symbols, and expression levels. The data on sheet 2 represents the 10 Affymetrix candidate reference genes with probe-sets, ABI assay, and expression levels information. [file 1755-8794-2-49-S1.xls]

## Sheet: 100mostStable_IntBetween5and10
probe set	Representative Public ID	Gene Symbol	Gene Name	Ave Log2-intensity	SD
201910_at	BF213279	FARP1	FERM, RhoGEF (ARHGEF) and pleckstrin domain protein 1 (chondrocyte-derived)	5.45149	0.104295
1556734_at	AK027238		CDNA: FLJ23585 fis, clone LNG14352	5.15208	0.123224
1563484_at	AL833484		MRNA; cDNA DKFZp686G2029 (from clone DKFZp686G2029)	5.35372	0.124199
1563639_a_at	AL833342	KIAA1937	KIAA1937 protein	5.0195	0.127754
216083_s_at	AK022450	NEU3	sialidase 3 (membrane sialidase)	5.02761	0.129163
212695_at	AB014558	CRY2	cryptochrome 2 (photolyase-like)	5.05117	0.129277
226735_at	AI239899	FLJ90013	hypothetical protein FLJ90013	5.16247	0.129656
1565680_at	AK093390	KIAA0934	KIAA0934 protein	5.0462	0.135956
223489_x_at	AW015573	EXOSC3	exosome component Rrp40	5.42981	0.139311
215200_x_at	AK022362		CDNA FLJ12300 fis, clone MAMMA1001854	5.40754	0.144426
210474_s_at	U04819	CDC2L1	cell division cycle 2-like 2	5.68636	0.115011
206097_at	NM_007105	SLC22A1LS	solute carrier family 22 (organic cation transporter), member 1-like antisense	5.50563	0.126114
1552332_at	NM_138632	HRIHFB2122	Tara-like protein	5.51128	0.138095
239197_s_at	BG470312	EZH1	enhancer of zeste homolog 1 (Drosophila)	5.52832	0.139562
213648_at	AW614427	EXOSC7	KIAA0116 protein	5.91643	0.160355
203280_at	NM_014649	SAFB2		5.8151	0.162805
244711_at	BF512863		Transcribed sequence with weak similarity to protein ref:NP_060265.1 (H.sapiens) hypothetical protein FLJ20378 [Homo sapiens]	5.615	0.177006
226836_at	AA044813	C6orf83	chromosome 6 open reading frame 83	5.68259	0.177654
220411_x_at	NM_024825	FLJ23447	hypothetical protein FLJ23447	5.57381	0.181087
216495_x_at	AF043584		Immunoglobulin lambda light chain variable and constant region mRNA, partial cds	5.90975	0.185807
222733_x_at	BC000380	D21S2056E	DNA segment on chromosome 21 (unique) 2056 expressed sequence	6.1019	0.138025
207159_x_at	NM_025021	MECT1	mucoepidermoid carcinoma translocated 1	6.19241	0.145506
215568_x_at	AL031295	LYPLA2		6.48199	0.153236
228947_x_at	AW612362	FLJ20898	hypothetical protein FLJ20898	6.1215	0.156244
222349_x_at	AW303476	RNF126P1	Ring finger protein 126 pseudogene, mRNA (cDNA clone IMAGE:5166840), with apparent retained intron	6.2092	0.165083
209893_s_at	M58596	FUT4	fucosyltransferase 4 (alpha (1,3) fucosyltransferase, myeloid-specific)	6.00997	0.170243
232190_x_at	AI393958	LOC115110	Hypothetical protein LOC115110 (LOC115110), mRNA	6.27436	0.170496
232359_at	AK001494	RDH11	retinol dehydrogenase 11 (all-trans and 9-cis)	6.16198	0.17451
226253_at	BE965418	MGC20806	hypothetical protein MGC20806	6.08412	0.180184
216578_at	AF009660			6.01481	0.181395
226491_x_at	AI565748	PTBP1	tn35g10.x1 NCI_CGAP_Brn25 Homo sapiens cDNA clone IMAGE:2169666 3' similar to gb:X60648_rna1 POLYPYRIMIDINE TRACT-BINDING PROTEIN (HUMAN);, mRNA sequence.	6.87063	0.153382
217672_x_at	BF114906	SUI1	Transcribed sequence with weak similarity to protein pir:A43932 (H.sapiens) A43932 mucin 2 precursor, intestinal - human	6.67998	0.181816
202945_at	NM_004957	FPGS	folylpolyglutamate synthase	6.52953	0.196596
221813_at	AI129395	KIAA1332	KIAA1332 protein	6.60879	0.217069
219488_at	NM_017436	A4GALT	alpha 1,4-galactosyltransferase	6.90135	0.220465
209192_x_at	BC000166	HTATIP	HIV-1 Tat interactive protein, 60kDa	6.93172	0.230697
227651_at	AI498126	BTBD14B	BTB (POZ) domain containing 14B	6.59566	0.231495
1558407_at	AK095957	CLG	likely ortholog of mouse common-site lymphoma/leukemia GEF	6.95045	0.231947
220558_x_at	NM_005705	PHEMX	pan-hematopoietic expression	6.58249	0.238467
219034_at	NM_017851	FLJ20509	hypothetical protein FLJ20509	6.99005	0.241876
1557595_at	AW205303	Pfs2	DNA replication complex GINS protein PSF2	7.30186	0.20616
226727_at	BG171264	LOC284106	CDNA clone IMAGE:5797600, partial cds	7.21892	0.207426
235828_at	BG470676	MGC21644	hypothetical protein MGC21644	7.1064	0.220133
224464_s_at	BC006129	MGC13045	hypothetical protein MGC13045	7.03639	0.245248
234731_at	AK022428		CDNA FLJ12366 fis, clone MAMMA1002411	7.01885	0.257439
235640_at	AI763196		Transcribed sequence with strong similarity to protein ref:NP_076424.1 (H.sapiens) chromosome 20 open reading frame 116 [Homo sapiens]	7.11426	0.25899
37872_at	AF072468	JRK	jerky homolog (mouse)	7.28217	0.259658
218378_s_at	NM_024653	PRKRIP1	PRKR interacting protein 1 (IL11 inducible)	7.03699	0.262061
216883_x_at	AJ001626	PDE6D	phosphodiesterase 6D, cGMP-specific, rod, delta	7.09701	0.265852
211289_x_at	AF067524	CDC2L2	cell division cycle 2-like 1 (PITSLRE proteins)	7.17418	0.267031
215063_x_at	AL390149	FLJ20331	hypothetical protein FLJ20331	7.69621	0.240846
201391_at	NM_016292	TRAP1	heat shock protein 75	7.6704	0.243975
216038_x_at	BE965715	DAXX	601659774R1 NIH_MGC_70 Homo sapiens cDNA clone IMAGE:3896034 3', mRNA sequence.	7.62255	0.24695
220052_s_at	NM_012461	TINF2	TERF1 (TRF1)-interacting nuclear factor 2	7.51467	0.271434
244251_at	BF363430	LCP2	lymphocyte cytosolic protein 2 (SH2 domain containing leukocyte protein of 76kDa)	7.64947	0.281854
201102_s_at	NM_002626	PFKL	phosphofructokinase, liver	7.8329	0.290795
219074_at	NM_018241	FLJ10846	hypothetical protein FLJ10846	7.75692	0.305485
217715_x_at	BE045142		hn26h02.x1 NCI_CGAP_Thy7 Homo sapiens cDNA clone IMAGE:3023283 3' similar to contains Alu repetitive element;, mRNA sequence.	7.91577	0.306353
215148_s_at	AI141541	APBA3	amyloid beta (A4) precursor protein-binding, family A, member 3 (X11-like 2)	7.56715	0.308145
225403_at	AL528391	C9orf23	chromosome 9 open reading frame 23	7.90413	0.31278
214989_x_at	BC000969	PEPP2	phosphoinositol 3-phosphate-binding protein-2	8.03253	0.267547
225425_s_at	AV726260	MRPL41	mitochondrial ribosomal protein L41	8.13482	0.285889
217393_x_at	AL109622	UBE2N	Human DNA sequence from clone RP3-526F5 on chromosome Xq26.3-28, complete sequence.	8.34896	0.296235
208630_at	AI972144	HADHA	hydroxyacyl-Coenzyme A dehydrogenase/3-ketoacyl-Coenzyme A thiolase/enoyl-Coenzyme A hydratase (trifunctional protein), alpha subunit	8.38567	0.299634
49878_at	AA523441	PEX16	peroxisomal biogenesis factor 16	8.00418	0.308351
37796_at	AF053356	LRCH4		8.25103	0.314309
205038_at	BG540504	ZNFN1A1	602569230F1 NIH_MGC_77 Homo sapiens cDNA clone IMAGE:4693783 5', mRNA sequence.	8.36704	0.321266
201342_at	NM_003093	SNRPC	small nuclear ribonucleoprotein polypeptide C	8.32634	0.323623
206138_s_at	NM_002651	PIK4CB	phosphatidylinositol 4-kinase, catalytic, beta polypeptide	8.19518	0.32408
209253_at	AF037261	SCAM-1	vinexin beta (SH3-containing adaptor molecule-1)	8.24707	0.32785
215158_s_at	AK022531	DEDD	death effector domain containing	8.55494	0.324754
200932_s_at	NM_006400	DCTN2	dynactin 2 (p50)	8.52748	0.328152
217549_at	AW574933		Transcribed sequence with weak similarity to protein ref:NP_060312.1 (H.sapiens) hypothetical protein FLJ20489 [Homo sapiens]	8.85851	0.335223
224858_at	AK023130	ZDHHC5	zinc finger, DHHC domain containing 5	8.91065	0.341238
204785_x_at	NM_000874	IFNAR2	interferon (alpha, beta and omega) receptor 2	8.58908	0.341806
204219_s_at	NM_002802	PSMC1	proteasome (prosome, macropain) 26S subunit, ATPase, 1	8.9915	0.350364
241303_x_at	AA436194		zv22f03.s1 Soares_NhHMPu_S1 Homo sapiens cDNA clone IMAGE:754397 3' similar to contains Alu repetitive element;contains element PTR7 repetitive element ;, mRNA sequence.	8.64513	0.357225
207707_s_at	NM_030673	SEC13L1	SEC13-like 1 (S. cerevisiae)	8.92632	0.362171
202573_at	AL530441	CSNK1G2	casein kinase 1, gamma 2	8.74622	0.363172
201499_s_at	NM_003470	USP7	ubiquitin specific protease 7 (herpes virus-associated)	8.83091	0.366598
242195_x_at	BE350811	NUMBL	numb homolog (Drosophila)-like	9.49133	0.273339
200882_s_at	NM_002810	PSMD4	proteasome (prosome, macropain) 26S subunit, non-ATPase, 4	9.40731	0.338239
204842_x_at	BC002763	PRKAR2A	protein kinase, cAMP-dependent, regulatory, type II, alpha	9.35688	0.354402
222207_x_at	AK024602		CDNA: FLJ20949 fis, clone ADSE01902	9.09014	0.357008
203529_at	NM_016294	PPP6C	serine/threonine protein phosphatase catalytic subunit; go_function: protein serine/threonine phosphatase activity [goid 0004722] [evidence TAS] [pmid 9013334]; go_function: protein phosphatase type 2C activity [goid 0015071] [evidence IEA]; go_function: protein phosphatase type 2A activity [goid 0000158] [evidence IEA]; go_function: calcium-dependent protein serine/threonine phosphatase activity…	9.22199	0.361664
217673_x_at	AA650558	GNAS	nt02g10.s1 NCI_CGAP_Lym3 Homo sapiens cDNA clone IMAGE:1192002 3' similar to gb:X56009 GUANINE NUCLEOTIDE-BINDING PROTEIN G(S), ALPHA SUBUNIT (HUMAN);, mRNA sequence.	9.26432	0.368463
211040_x_at	BC006325	GTSE1	G-2 and S-phase expressed 1	9.15453	0.372733
213311_s_at	BF000251	KIAA1049	KIAA1049 protein	9.29244	0.372753
210996_s_at	U43430	YWHAE	tyrosine 3-monooxygenase/tryptophan 5-monooxygenase activation protein, epsilon polypeptide	9.45378	0.374373
208770_s_at	BC005057	EIF4EBP2	eukaryotic translation initiation factor 4E binding protein 2	9.08033	0.375541
224667_x_at	AK023981	C10orf104	hypothetical protein LOC119504	9.57502	0.335532
208742_s_at	U78303	SAP18	sin3-associated polypeptide, 18kDa	9.9281	0.356659
214665_s_at	AK000095	CHP	CDNA FLJ20088 fis, clone COL03869	9.99959	0.37069
202447_at	NM_001359	DECR1	2,4-dienoyl CoA reductase 1, mitochondrial	9.53327	0.373648
217938_s_at	NM_020122	KCMF1	potassium channel modulatory factor 1	9.55156	0.388803
208786_s_at	AF183417	MAP1LC3B	microtubule-associated protein 1 light chain 3 beta	9.52678	0.392437
218571_s_at	NM_014169	C14orf123	chromosome 14 open reading frame 123	9.54748	0.396605
209435_s_at	BC000265	ARHGEF2		9.95618	0.398601
202173_s_at	NM_007146	ZNF161	zinc finger protein 161	9.54771	0.40614
202501_at	NM_014268	MAPRE2	microtubule-associated protein, RP/EB family, member 2	9.66785	0.416532

## Sheet: subset_10AffyCandidateRefGenes
probe set	GenBank	Common Name	Description	aveinten	stdevinten	mindiff	preference level	# additional unique probesetes on Affy chip	Affy probeset location	# of ABI _m1 primer sets	Location on RefSeq of closest ABI assay to Affy probe set	ABI Assay ID	ABI Notes	ABI assay away from Affy probeset in 5' or in 3' (designated with a minus sign) direction of the gene, nt		Avoided positions of additional unique probe sets if they have low or variable intensity
201910_at	BF213279	FARP1	FERM, RhoGEF (ARHGEF) and pleckstrin domain protein 1 (chondrocyte-derived)	5.45149	0.104295	0.324471	1	3	4434..4836	21	3127	Hs01120587_m1	Made to order	1307		1562425_at	2110..2207	227996_at	1881..2401	239246_at	26..344
212695_at	AB014558	CRY2	cryptochrome 2 (photolyase-like)	5.05117	0.129277	0.25225	1	0	3623..4116	7	1792	Hs00901393_m1	Made to order	1831
202945_at	NM_004957	FPGS	folylpolyglutamate synthase	6.52953	0.196596	0.580021	1	0	1593..2050	4	1394	Hs00191956_m1	Inventoried	199
219488_at	NM_017436	A4GALT	alpha 1,4-galactosyltransferase	6.90135	0.220465	0.625223	1	0	1391..1918	1	215	Hs00213726_m1	Inventoried	1176
201391_at	NM_016292	TRAP1	heat shock protein 75	7.6704	0.243975	0.616835	2	2	1702..2174	21	2033	Hs00972326_m1	Made to order	inside		1560536_at	568..965	239622_at	296..812
1557595_at	AW205303	GINS2	DNA replication complex GINS protein PSF2	7.30186	0.20616	0.523421	1	0	2548..2652	1	280	Hs00211479_m1	Inventoried	2268
49878_at	AA523441	PEX16	peroxisomal biogenesis factor 16	8.00418	0.308351	0.624102	1	1	132..708	3	388	Hs00937316_m1	Made to order	inside		221603_at	1116..1460
202573_at	AL530441	CSNK1G2	casein kinase 1, gamma 2	8.74622	0.363172	1.06607	1	0	2264..2821	2	706	Hs00176258_m1	Inventoried	1558
202447_at	NM_001359	DECR1	2,4-dienoyl CoA reductase 1, mitochondrial	9.53327	0.373648	1.07909	1	0	715..1156	7	707	Hs00154728_m1	Inventoried	8
202501_at	NM_014268	MAPRE2	microtubule-associated protein, RP/EB family, member 2	9.66785	0.416532	1.07611	2	2	2006..2444	5	723	Hs00183921_m1	Made to order	1283		211556_at	874..1320	213489_at	66..523
